# Supplementary material for: Targeting Wnt/β-Catenin Signaling by TET1/FOXO4 Inhibits Metastatic Spreading and Self-Renewal of Cancer Stem Cells in Gastric Cancer
Source: Cancers (Basel). 2022 Jun 30;14(13):3232. doi: 10.3390/cancers14133232 (PMC9264907; doi:10.3390/cancers14133232)
Supplement: Supplementary file 1 [file cancers-14-03232-s001.zip]

Archive with 1 entries (1 files):
- cancers-1786541-supplementary.pdf
